# Supplementary material for: Joint QTL Linkage Mapping for Multiple-Cross Mating Design Sharing One Common Parent
Source: PLoS One. 2011 Mar 15;6(3):e17573. doi: 10.1371/journal.pone.0017573 (PMC3057965; doi:10.1371/journal.pone.0017573)
Supplement: Table S2 — The estimated QTL effects from 100 simulation runs to test QTL confounding. (XLS) [file pone.0017573.s005.xls]

## Sheet: Table S2
Table S2
	RealEffect	Q1	-0.298463	-0.425045	-0.134595	1.81607	0.027073	0.827741	-0.560689	1.25335	1.40972	1.08995	0.681475	0.152967	1.19188	0.453457	-0.45564	0.793941	1.27605	0.791391	0.641776	0.787643	0.289969	0.462559	-0.235185	1.01092	0.322318
	RealEffect	Q2	0.484917	0.106973	0.243437	1.56756	-0.069357	0.426555	0.119132	1.2979	-0.218178	-0.005977	0.225756	-0.100365	0.183213	0.507368	1.8033	0.941762	0.300629	0.351324	0.804713	0.348779	-0.11169	0.714819	-0.488504	1.06655	1.11397
	RealEffect	sum	0.186454	-0.318072	0.108842	3.38363	-0.042284	1.2543	-0.441557	2.55126	1.19154	1.08398	0.907231	0.052602	1.37509	0.960825	1.34766	1.7357	1.57668	1.14271	1.44649	1.13642	0.178279	1.17738	-0.723689	2.07747	1.43629
1cM apart	SI=1cM	Q1_Effect	0.00762917	-0.693815	-0.0126667	3.66671	-0.1969	2.15466	-0.737698	3.47538	2.13217	2.04701	1.42781	-0.0984313	2.46441	1.48867	2.17912	3.03385	2.75996	1.73947	2.5268	1.98717	0.159396	1.95876	-0.759102	3.44734	2.43726
	SI=1cM	Q2_Effect	0.399288	-0.136857	0.386088	3.19225	0.0328314	2.45836	-0.188314	3.91323	2.27898	2.11741	1.84124	0.193029	2.57845	1.96671	2.60744	3.27792	3.09409	2.05109	2.85637	2.1041	0.454841	2.42512	-0.44669	3.79852	2.91065
	SI=1cM	Q1_STD	0.878601	0.93068	0.82363	2.18066	0.903782	0.876088	1.35626	1.6416	0.873316	0.855789	0.950706	0.912601	1.06495	0.906998	0.693044	0.975498	1.04216	0.886222	0.724378	0.904173	0.910092	0.854248	1.32345	1.04215	0.830148
	SI=1cM	Q2_STD	0.641862	0.933353	0.77621	2.16042	0.705239	0.658926	1.20774	1.33954	0.742248	0.546674	0.65149	0.721681	0.531778	0.672728	0.505229	0.485913	0.669224	0.646688	0.694496	0.574162	0.73417	0.633491	1.39837	0.883717	0.63356
	SI=1cM	AveragedOnQ1andQ2	0.209393	-0.406897	0.192753	3.42229	-0.0785535	2.31111	-0.454682	3.70094	2.2078	2.08328	1.64078	0.0517152	2.52316	1.73493	2.39977	3.15958	2.93208	1.9	2.69658	2.04741	0.311595	2.19901	-0.598163	3.62825	2.68113
5cM apart	SI=1cM	Q1_Effect	-0.156945	-0.38553	-0.206737	1.6355	-0.34816	0.899411	-0.544398	1.49247	0.967183	0.791665	0.60508	-0.211933	1.03086	0.557169	0.773367	1.25779	1.22448	0.69113	1.04503	0.867247	-0.14913	0.797844	-0.382554	1.44343	0.920512
	SI=1cM	Q2_Effect	-0.432355	-0.609967	-0.450893	1.29706	-0.671093	0.569122	-0.766709	1.15359	0.403752	0.373243	0.201205	-0.564717	0.543321	0.333266	0.852771	0.950903	0.733612	0.450278	0.691236	0.336812	-0.484045	0.513384	-0.859533	1.1474	0.741531
	SI=1cM	Q1_STD	0.227119	0.279497	0.246839	0.451681	0.246338	0.226827	0.282639	0.351855	0.20117	0.232117	0.233686	0.231138	0.248648	0.21881	0.231492	0.23468	0.212883	0.238361	0.235209	0.255302	0.199148	0.225499	0.370425	0.231432	0.216767
	SI=1cM	Q2_STD	0.184656	0.223866	0.213242	0.536957	0.220325	0.204945	0.204551	0.354233	0.188115	0.181079	0.206967	0.18404	0.235547	0.212973	0.198295	0.209365	0.206457	0.206466	0.202565	0.221376	0.196416	0.168093	0.259394	0.259011	0.185134
	SI=2cM	Q1_Effect	-0.150535	-0.424616	-0.188974	1.54512	-0.311204	0.880662	-0.514288	1.48788	0.948528	0.78468	0.545397	-0.230412	1.01311	0.561864	0.835463	1.23191	1.20406	0.748032	1.00655	0.816638	-0.133278	0.77627	-0.505087	1.46084	0.984153
	SI=2cM	Q2_Effect	-0.412822	-0.633818	-0.442994	1.19039	-0.611826	0.543637	-0.769624	1.16458	0.333565	0.333004	0.170721	-0.557559	0.47414	0.265509	0.747868	0.952667	0.708763	0.382014	0.680377	0.343162	-0.515968	0.448213	-0.940955	1.15465	0.780222
	SI=2cM	Q1_STD	0.234105	0.293707	0.250587	0.471001	0.249516	0.221732	0.292647	0.374987	0.243722	0.236455	0.24585	0.245222	0.259844	0.227392	0.256794	0.217381	0.230306	0.24634	0.234731	0.248423	0.232536	0.241479	0.360027	0.244649	0.219185
	SI=2cM	Q2_STD	0.189222	0.217316	0.210478	0.52204	0.219454	0.219709	0.230337	0.348266	0.193226	0.177379	0.196289	0.174181	0.242257	0.202891	0.208597	0.194089	0.217235	0.208832	0.200427	0.212875	0.187395	0.185477	0.29763	0.244447	0.189466
	SI=5cM	Q1_Effect	-0.20237	-0.471741	-0.257024	1.50754	-0.347379	0.82264	-0.59732	1.42901	0.892727	0.730538	0.479641	-0.270385	0.946046	0.508391	0.764972	1.17059	1.14731	0.694648	0.936741	0.743442	-0.174504	0.707002	-0.54979	1.41063	0.94097
	SI=5cM	Q2_Effect	-0.336795	-0.576589	-0.379126	1.19857	-0.563056	0.598463	-0.699322	1.2353	0.416435	0.378381	0.22365	-0.50052	0.521835	0.320726	0.786583	0.988172	0.817284	0.394267	0.725056	0.470186	-0.473002	0.52799	-0.850121	1.2229	0.795657
	SI=5cM	Q1_STD	0.235723	0.293845	0.252499	0.47609	0.253888	0.237814	0.303374	0.373331	0.240421	0.236251	0.248766	0.240007	0.265578	0.228633	0.270969	0.22822	0.23369	0.251631	0.246275	0.255889	0.231108	0.255023	0.360336	0.242932	0.22614
	SI=5cM	Q2_STD	0.231644	0.258128	0.224983	0.504124	0.248459	0.236781	0.25844	0.346043	0.210376	0.205062	0.210686	0.213418	0.237236	0.226677	0.213657	0.228561	0.206643	0.22796	0.198819	0.225736	0.221605	0.209177	0.352606	0.260502	0.225197
20cM apart	SI=1cM	Q1_Effect	-0.35039	-0.588764	-0.326038	1.35693	-0.289516	0.81191	-0.634473	1.36679	0.982622	0.778848	0.529145	-0.193919	0.958643	0.427208	0.169439	0.960992	1.10466	0.610592	0.698652	0.646154	-0.100831	0.510811	-0.581161	1.26318	0.590183
	SI=1cM	Q2_Effect	0.0300271	-0.231021	-0.0944857	1.58138	-0.364476	0.521631	-0.31064	1.46484	0.237814	0.262054	0.336903	-0.20618	0.582154	0.500951	1.20766	1.02449	0.76654	0.458899	0.834816	0.509093	-0.18429	0.768739	-0.773699	1.36285	1.02743
	SI=1cM	Q1_STD	0.147505	0.221097	0.203684	0.354739	0.183096	0.198382	0.264486	0.206102	0.201268	0.17626	0.168695	0.165013	0.237037	0.174392	0.169432	0.167617	0.192137	0.167491	0.18467	0.194751	0.172229	0.180633	0.230912	0.167044	0.174378
	SI=1cM	Q2_STD	0.167301	0.138671	0.168905	0.303324	0.182138	0.172486	0.212135	0.191901	0.148434	0.116811	0.184363	0.163077	0.163157	0.147656	0.166474	0.148759	0.13471	0.146748	0.166243	0.14392	0.197207	0.142592	0.212347	0.181247	0.157591
	SI=2cM	Q1_Effect	-0.336295	-0.570409	-0.347726	1.25404	-0.35993	0.74244	-0.632371	1.31153	0.970297	0.781549	0.508305	-0.223028	0.947854	0.433276	0.146754	0.911491	1.0885	0.618625	0.701983	0.622066	-0.125913	0.519774	-0.602049	1.25502	0.560763
	SI=2cM	Q2_Effect	-0.00614712	-0.256777	-0.12583	1.56462	-0.363672	0.473331	-0.312858	1.46203	0.2088	0.230738	0.330382	-0.213387	0.592276	0.493586	1.20532	0.974619	0.725633	0.400101	0.787712	0.479256	-0.222757	0.694353	-0.730903	1.33371	0.99764
	SI=2cM	Q1_STD	0.165173	0.217534	0.195777	0.336461	0.197626	0.200344	0.264546	0.22357	0.197184	0.180263	0.161641	0.177581	0.236251	0.175414	0.179762	0.178662	0.199558	0.163204	0.172457	0.198186	0.192623	0.187401	0.229716	0.173308	0.185001
	SI=2cM	Q2_STD	0.173793	0.164128	0.156185	0.306367	0.185156	0.162301	0.217235	0.181075	0.152671	0.120783	0.169232	0.160374	0.192999	0.141297	0.16096	0.143705	0.142694	0.155279	0.171587	0.150828	0.185325	0.154527	0.199357	0.168294	0.157141
	SI=5cM	Q1_Effect	-0.352329	-0.579689	-0.364168	1.31899	-0.37435	0.714291	-0.63806	1.29199	0.935915	0.773362	0.474073	-0.230869	0.935573	0.424919	0.120568	0.867143	1.05902	0.596607	0.684876	0.603331	-0.139291	0.49478	-0.597943	1.21958	0.534987
	SI=5cM	Q2_Effect	0.0316064	-0.270619	-0.112144	1.63313	-0.351005	0.513796	-0.286626	1.48658	0.238991	0.289701	0.301589	-0.233754	0.564771	0.49375	1.23286	1.01751	0.690187	0.442736	0.819001	0.456867	-0.206555	0.695514	-0.777714	1.35637	0.991938
	SI=5cM	Q1_STD	0.169123	0.223115	0.19898	0.337934	0.202041	0.208141	0.25927	0.218242	0.197882	0.184857	0.174619	0.182062	0.238741	0.174066	0.176861	0.186468	0.199067	0.175579	0.173577	0.195006	0.18654	0.192232	0.235002	0.182835	0.187647
	SI=5cM	Q2_STD	0.155649	0.172514	0.160151	0.301563	0.171567	0.177499	0.218495	0.171966	0.154668	0.147	0.161396	0.156809	0.193789	0.151818	0.144417	0.145781	0.151003	0.139825	0.158224	0.154921	0.171012	0.1613	0.192167	0.149625	0.162451
