# Supplementary material for: Joint QTL Linkage Mapping for Multiple-Cross Mating Design Sharing One Common Parent
Source: PLoS One. 2011 Mar 15;6(3):e17573. doi: 10.1371/journal.pone.0017573 (PMC3057965; doi:10.1371/journal.pone.0017573)
Supplement: Table S3 — LOD profiles on chromosome 2 for the 100 simulation runs when QZ6 and QZ8 were located at 77cM and 82cM on chromosome 2. (XLS) [file pone.0017573.s006.xls]

## Sheet: Table S3
TraitID	Chr	Position	LOD_1	LOD_2	LOD_3	LOD_4	LOD_5	LOD_6	LOD_7	LOD_8	LOD_9	LOD_10	LOD_11	LOD_12	LOD_13	LOD_14	LOD_15	LOD_16	LOD_17	LOD_18	LOD_19	LOD_20	LOD_21	LOD_22	LOD_23	LOD_24	LOD_25	LOD_26	LOD_27	LOD_28	LOD_29	LOD_30	LOD_31	LOD_32	LOD_33	LOD_34	LOD_35	LOD_36	LOD_37	LOD_38	LOD_39	LOD_40	LOD_41	LOD_42	LOD_43	LOD_44	LOD_45	LOD_46	LOD_47
1	2	0	5.8086	4.2676	4.0474	7.1318	5.2598	5.2139	4.8833	4.3892	6.5747	4.6782	7.1562	7.3525	4.9014	6.7686	5.109	5.1719	8.1865	3.8516	9.4155	3.2524	5.2061	7.8208	3.3823	4.9009	5.9468	8.4121	4.5361	7.605	3.2886	4.2305	7.3638	5.0532	3.5312	5.8496	3.7207	5.7139	6.8608	6.168	5.708	6.1465	5.3296	8.6934	8.3184	5.1123	6.8218	1.9692	6.9946
1	2	1	6.5078	5.375	2.6338	6.9165	3.8862	5.4741	4.9575	3.9106	7.4233	5.3887	7.0381	7.1392	5.894	6.853	4.677	5.9487	8.1846	4.0532	9.1558	3.9482	5.6753	7.749	3.6494	5.4033	5.4004	7.8657	4.9595	8.3481	4.2871	4.7896	7.2354	5.9243	4.0181	5.1646	3.5435	5.6548	5.9155	7.1021	6.7334	7.7617	6.1792	7.9824	7.3179	5.5552	6.2964	2.1074	7.1963
1	2	2	6.5947	5.6309	2.3828	6.9087	3.7515	5.5396	5.0005	3.9043	7.6001	5.5161	6.8838	6.9663	6.0078	6.7622	4.57	6.0874	7.9541	4.106	8.9814	4.1191	5.7832	7.771	3.8325	5.5327	5.2847	7.7412	4.9888	8.2891	4.4922	5.0049	7.4053	6.0605	4.1787	4.9663	3.479	5.7031	5.9526	7.1465	6.9497	8.0625	6.3452	7.6514	7.0498	5.7524	6.1099	2.1709	7.3486
1	2	3	6.6802	5.8804	2.1567	7.0151	3.6514	5.5859	5.0449	3.916	7.7339	5.6343	6.7314	6.7861	6.1343	6.7061	4.473	6.2246	7.6875	4.167	8.7744	4.3296	5.8882	7.7612	4.043	5.6655	5.1948	7.6084	5.0288	8.1685	4.7031	5.231	7.6343	6.1826	4.3286	4.7671	3.4429	5.7285	6.0049	7.1938	7.1362	8.3267	6.5112	7.2993	6.7656	5.9702	5.9146	2.2598	7.4722
1	2	4	6.7544	6.1055	1.9785	7.1836	3.6094	5.6401	5.1001	3.9399	7.8213	5.7549	6.5781	6.5771	6.2324	6.6938	4.358	6.3574	7.397	4.2617	8.5249	4.5161	5.9624	7.7275	4.2388	5.7998	5.1636	7.48	5.061	8.0034	4.8682	5.4824	7.9014	6.3037	4.4971	4.5508	3.4204	5.7305	6.0771	7.23	7.3203	8.5947	6.6748	6.9116	6.5439	6.1948	5.7026	2.3784	7.6157
1	2	5	6.8218	6.2969	1.8687	7.3384	3.5957	5.7007	5.1567	3.9683	7.8545	5.8696	6.4365	6.3955	6.332	6.7349	4.278	6.46	7.1211	4.3242	8.2695	4.7153	6.0005	7.645	4.4434	5.9204	5.1641	7.3667	5.1182	7.7861	5.0479	5.748	8.2124	6.397	4.6768	4.3721	3.3901	5.7271	6.187	7.2598	7.4712	8.8618	6.8281	6.519	6.2944	6.4512	5.501	2.52	7.748
1	2	6	6.8228	6.9219	2.3179	7.0859	3.8159	6.3638	5.5098	3.7329	7.7876	6.104	6.6445	5.8853	5.4214	7.1689	4.131	6.6133	7.0439	4.375	8.7236	5.0464	6.7637	7.8203	4.5576	6.0049	5.2866	7.3101	5.3901	6.7368	4.7935	4.9771	7.9453	6.2056	4.9355	5.3281	3.5225	5.8613	5.6616	6.4033	7.1377	8.6162	6.8682	6.1992	6.1074	7.1519	4.999	2.7188	7.9058
1	2	7	6.8335	7.0527	2.2134	6.416	4.585	6.0244	5.1689	3.7822	7.3906	6.7271	6.939	6.478	5.2295	6.9463	3.621	6.375	7.2061	4.0195	8.0308	4.9766	6.4419	7.7104	4.5166	6.1948	4.8335	7.0503	5.4326	6.3862	5.1548	4.6113	7.0532	7.0679	5.0459	6.083	3.5293	6.7617	4.8892	5.9673	7.21	8.2627	6.8364	6.1392	5.8438	7.2256	4.9849	2.9028	8.8462
1	2	8	7.1597	7.8057	2.457	6.542	4.3599	5.6099	4.5234	3.5825	7.4365	6.145	6.0425	6.0845	5.897	6.3477	4.416	5.1475	8.1553	3.8745	6.8955	5.4751	6.7271	6.5791	3.7461	5.7671	3.812	6.9985	5.6177	6.603	5.5547	5.3071	7.6724	7.7764	5.2158	7.1343	3.8726	6.9531	4.6333	6.3613	7.6543	8.5239	7.0352	6.104	5.9932	8.771	5.333	2.6968	9.0986
1	2	9	6.8066	7.6362	2.6924	7.0288	4.415	5.1221	3.7554	3.731	7.7051	7.0186	4.7461	5.2505	5.2324	5.2432	4.83	5.1982	8.1338	4.2153	6.9023	5.4873	6.0864	6.6484	3.543	6.1338	3.8027	7.3662	5.541	6.8525	6.5044	5.7466	8.0122	7.3345	5.6895	6.7583	4.4766	7.8018	4.6548	5.2837	7.7417	7.8911	7.1064	6.0752	6.0625	9.1016	5.6553	2.9111	8.2266
1	2	10	6.3198	7.4131	2.7915	7.2866	4.6587	4.957	3.6313	3.9272	7.769	7.3804	4.1167	4.7729	5.2148	4.8901	4.887	5.2695	8.1841	4.4185	6.8423	5.2808	5.5967	7.0449	4.1177	6.9575	3.8115	7.8306	5.6582	6.4097	6.752	5.7563	7.874	6.9448	5.9194	6.5693	4.7339	8.0366	4.6265	4.771	7.6616	7.687	7.354	5.9082	5.9102	8.9917	5.5405	3.0635	7.2124
1	2	11	6.2344	7.02	3.3647	6.2573	6.9165	5.604	3.5688	4.2856	6.645	8.4429	4.0781	5.4326	5.7583	5.4033	5.203	5.2441	8.4629	3.8774	7.584	4.8892	7.374	8.2588	3.9956	7.1909	3.4619	7.8188	7.353	6.3555	4.9883	5.7271	7.6631	6.5303	5.4702	6.0249	5.2383	7.709	4.7939	5.5205	7.5303	7.9966	6.9873	5.0898	5.9238	9.0244	3.8853	3.2051	6.5454
1	2	12	5.7354	7.8813	3.6685	5.8477	8.2251	6.8032	4.2461	4.458	6.0547	8.4189	4.0312	5.7471	5.5161	6.0503	5.383	4.731	9.5532	3.7319	7.9985	5.3892	8.1421	7.9575	4.1255	6.1777	3.8765	9.4932	6.7471	7.5996	4.1763	5.5273	6.1304	6.377	5.8486	6.0552	6.7944	6.6719	4.6719	5.5288	7.7783	7.6348	7.0195	4.2632	5.4839	8.5479	3.5933	3.2695	5.999
1	2	13	5.5234	8.1519	3.8364	5.8315	8.1904	7.1157	4.3613	4.5591	5.8169	8.2114	4.0278	5.8086	5.5469	6.0605	5.392	4.562	9.6572	3.7764	8.0854	5.5557	8.1099	8.0249	4.1577	6.022	4.0273	9.4854	6.646	7.834	4.0991	5.4297	6.0073	6.2666	5.8755	5.9351	7.0591	6.4502	4.5908	5.501	7.7188	7.4229	7.0513	4.2041	5.3013	8.3652	3.7148	3.3389	5.9326
1	2	14	5.311	8.4307	4.0264	5.8145	8.1279	7.4194	4.4766	4.6812	5.5889	7.9492	4.0376	5.856	5.5806	6.062	5.382	4.416	9.7207	3.835	8.1147	5.7085	8.0391	8.0898	4.1997	5.875	4.1597	9.4019	6.5039	8.0835	4.0303	5.3447	5.8643	6.1235	5.8569	5.8062	7.3247	6.1934	4.521	5.4785	7.6416	7.1528	7.0645	4.1519	5.1182	8.1846	3.8506	3.4546	5.8647
1	2	15	5.0806	8.7334	4.2407	5.7871	8.0234	7.6855	4.5918	4.8247	5.3218	7.7148	4.0625	5.9106	5.6279	6.0708	5.368	4.3252	9.7578	3.9497	8.1245	5.8442	7.9229	8.1592	4.2681	5.7524	4.3203	9.2817	6.3354	8.2808	3.9849	5.2246	5.7466	5.9897	5.7944	5.6777	7.5874	5.9336	4.4746	5.4688	7.5049	6.8452	7.0952	4.1416	4.9248	7.96	4.0142	3.5684	5.7925
1	2	16	4.8687	9.0273	4.5078	5.7388	7.8882	7.917	4.7207	4.9741	5.0718	7.4507	4.0952	5.9365	5.6733	6.0776	5.321	4.249	9.7544	4.0732	8.0996	5.9663	7.8086	8.2231	4.3413	5.6509	4.4956	9.0903	6.1582	8.4795	3.9536	5.1284	5.6294	5.8198	5.7129	5.5312	7.8159	5.6621	4.458	5.457	7.3237	6.5078	7.1206	4.1392	4.7388	7.7446	4.2114	3.6777	5.7446
1	2	17	4.6763	9.3306	4.7959	5.6987	7.7334	8.1367	4.8311	5.1338	4.8057	7.1895	4.1538	5.9468	5.7192	6.0728	5.267	4.2261	9.7192	4.2319	8.0332	6.0771	7.6489	8.2593	4.4336	5.563	4.6748	8.8828	5.9478	8.6626	3.9526	5.0156	5.5327	5.6562	5.6094	5.376	8.0381	5.3877	4.4717	5.4468	7.1279	6.1372	7.1299	4.1602	4.5752	7.5142	4.4395	3.8047	5.7056
1	2	18	4.9756	9.2393	4.7129	5.8887	7.1021	7.9048	5.417	5.2979	4.4233	7.1733	4.7744	5.7993	5.3979	5.3213	5.117	4.2993	9.1021	4.1387	7.8999	6.9561	7.4868	8.4199	4.3984	5.1895	4.6787	8.7783	6.27	9.0884	3.9194	5.4238	5.521	5.4805	5.9517	5.874	7.8384	5.3047	4.2241	5.5601	7.2065	5.9521	7.4453	4.2163	3.9204	7.2319	4.4219	3.8677	5.5269
1	2	19	4.8628	10.2905	4.9697	5.2412	7.4878	7.2314	5.353	5.8906	4.062	7.73	5.7578	5.6963	5.8945	6.3882	5.732	4.7046	9.2305	4.0933	8.5024	7.1997	8.3057	8.2202	4.9004	5.4458	4.522	6.896	7.2476	9.3359	3.6182	5.4131	5.4155	5.9312	5.8691	4.9863	7.9678	5.6484	4.0503	5.3843	6.9487	7.0171	8.6987	5.2476	5.0059	6.7812	4.5464	3.9722	5.9771
1	2	20	5.2207	10.5967	5.6074	5.9409	8.0566	7.7334	6.0127	6.3506	4.3916	7.6343	6.3804	5.6455	7.0098	6.9956	5.724	5.1187	9.3481	4.8628	8.9229	7.418	8.4707	9.6548	6.397	5.041	5.54	6.4067	7.04	8.7451	3.9463	4.5884	5.749	6.0078	6.0742	5.5327	6.9111	5.4355	4.1182	6.0752	7.561	7.1997	9.5947	6.7026	4.2485	6.5034	4.4204	3.5161	6.6768
1	2	21	5.1304	10.5308	5.7856	6.4238	8.1846	7.8853	6.124	6.5952	4.5762	7.4775	6.5659	5.5586	7.4531	6.8882	5.801	5.1084	9.3799	5.1357	8.8643	7.606	8.3701	10.0898	6.7993	4.9233	5.6953	6.1421	6.7842	8.708	3.9492	4.1289	5.8008	6.0776	6.0366	5.4741	6.7295	5.4351	4.1035	6.4595	7.7295	7.1426	9.4199	6.8525	4.0234	6.416	4.1685	3.5098	6.9453
1	2	22	5.0298	10.4082	5.9126	6.8994	8.2632	8.0166	6.2441	6.8403	4.7358	7.2324	6.8081	5.4805	7.8818	6.7036	5.859	5.0967	9.3887	5.3613	8.7383	7.7656	8.2632	10.4673	7.146	4.8364	5.8374	5.835	6.52	8.6621	3.9302	3.7207	5.8687	6.1191	5.9668	5.3975	6.499	5.4722	4.0801	6.8276	7.8223	7.0044	9.1299	6.9131	3.8057	6.2554	3.9707	3.5234	7.1782
1	2	23	5.3315	11.7407	5.8057	6.9033	9.0635	7.9111	6.3428	7.8267	10.8975	6.4751	7.3057	4.9492	8.7046	7.2124	5.368	4.5835	11.1421	6.0825	8.5684	8.3472	6.8345	10.0596	6.5776	5.2979	5.3589	6.6777	7.3164	8.5581	4.27	3.7666	5.8809	7.5537	5.5278	5.8501	6.998	5.0176	4.1255	6.8096	8.6479	6.2002	10.0469	6.0078	3.7681	6.9551	4.4951	3.9189	6.0698
1	2	24	5.5078	11.9653	5.6543	6.8589	9.1182	7.7974	6.3481	8.0737	11.2266	6.3047	7.3188	4.7153	9.2134	7.2993	5.208	4.3716	11.7959	6.3833	8.7798	8.3154	6.5132	9.8633	6.3027	5.4282	5.3657	6.9038	7.3936	8.6187	4.4365	3.8491	5.876	7.9829	5.4756	6.0347	7.0776	4.8877	4.1523	6.7065	8.7783	5.9868	10.1538	5.8311	3.9443	7.0293	4.7046	3.9761	5.7173
1	2	25	5.6533	12.1328	5.5054	6.8208	9.1138	7.6812	6.3184	8.2666	11.5449	6.1328	7.3164	4.4614	9.6626	7.3569	5.048	4.1455	12.3979	6.6802	8.9951	8.2432	6.1724	9.6475	6.0142	5.5786	5.3911	7.0894	7.416	8.6978	4.645	3.9312	5.8911	8.4028	5.4263	6.2129	7.1152	4.7388	4.1997	6.5977	8.8525	5.7461	10.2236	5.686	4.1567	7.0669	4.918	4.04	5.3472
1	2	26	5.7583	12.2456	5.3721	6.7759	9.0688	7.5381	6.2656	8.3882	11.8164	5.9409	7.2988	4.2236	10.0557	7.3696	4.857	3.9326	12.936	6.9473	9.2158	8.1123	5.8364	9.3984	5.7437	5.7178	5.4585	7.252	7.3896	8.7993	4.8628	4.0464	5.9429	8.7754	5.3662	6.3999	7.144	4.5952	4.2808	6.48	8.877	5.4961	10.1924	5.5405	4.4048	7.0645	5.1479	4.0933	4.9678
1	2	27	5.854	12.2729	5.2559	6.7046	8.9619	7.3638	6.1904	8.4766	12.0664	5.7705	7.2598	3.9956	10.3608	7.3364	4.689	3.75	13.4077	7.2075	9.4033	7.9375	5.521	9.1221	5.4692	5.8662	5.5459	7.355	7.2988	8.9263	5.1172	4.1802	6.0073	9.0996	5.3066	6.603	7.1191	4.4766	4.3604	6.3706	8.8438	5.2422	10.1333	5.4468	4.6567	6.9961	5.3711	4.1436	4.5894
1	2	28	5.6069	11.1646	5.8721	6.436	8.9463	7.3262	6.3301	8.2729	11.5635	6.6553	7.1777	4.0791	10.7842	7.998	4.833	3.7056	14.1631	7.2568	9.1934	7.1182	5.77	9.3916	5.2764	5.6577	6.0552	7.8374	7.5854	8.6099	5.3506	4.9561	6.3193	9.5645	5.9644	6.9336	6.8994	4.8091	4.5684	6.2656	9.6011	4.7344	9.6919	5.8833	5.1519	6.8545	6.0303	3.9277	4.6772
1	2	29	6.1724	9.8965	5.375	6.6494	8.3984	7.4443	5.6211	7.8247	6.2759	7.0986	7.2646	4.416	11.7422	7.4087	4.536	4.3857	12.0146	7.7153	8.7661	7.4062	5.6499	10.3608	5.2334	5.9995	5.4951	8.7729	8.0356	8.9985	4.978	5.2915	6.7173	9.9849	6.7393	6.5723	6.3574	4.9033	4.9043	6.1836	9.0142	4.6245	8.6084	6.1538	5.3804	7.3057	6.9736	4.5229	4.8691
1	2	30	6.2734	10.5098	5.0566	6.6948	7.8872	6.8887	5.0181	6.8169	7.4946	6.687	7.3521	4.6099	11.9268	7.5215	4.394	4.4502	10.1562	7.271	9.5684	7.2061	5.2036	10.8242	4.8486	6.1948	6.0776	9.1582	8.1719	10.8457	5.3579	5.1294	6.7246	10.6187	7.707	6.7705	5.7026	4.8271	5.3042	7.4268	9.2007	5.5498	10.0322	6.2959	5.748	7.7773	7.7578	4.2998	5.6924
1	2	31	6.4448	10.4507	5.1206	6.5874	7.9009	6.8496	5.0283	6.772	7.7812	6.5298	7.2319	4.6675	11.8154	7.5405	4.356	4.5161	9.8965	7.2573	9.7334	7.0615	5.2627	10.8887	4.6899	6.2261	6.251	9.022	8.1641	11.0728	5.5024	5.2148	6.7603	10.7861	7.8169	6.896	5.6787	4.8052	5.4814	7.543	9.1934	5.7476	10.187	6.1919	5.6641	7.832	7.8667	4.2231	6.0024
1	2	32	6.6235	10.3315	5.1973	6.479	7.8647	6.7778	5.02	6.7275	8.0952	6.3535	7.082	4.7427	11.6787	7.5532	4.282	4.5962	9.6299	7.2725	9.8657	6.8979	5.3252	10.9272	4.5103	6.2407	6.4077	8.8096	8.1177	11.2422	5.6738	5.334	6.791	10.9248	7.9033	7.0405	5.645	4.7656	5.668	7.6533	9.1719	5.9824	10.2964	6.0962	5.5459	7.8887	7.9341	4.126	6.333
1	2	33	6.8271	10.1675	5.2739	6.3584	7.8115	6.6943	5.0381	6.6919	8.4053	6.1499	6.8823	4.8203	11.4824	7.5845	4.232	4.6641	9.3477	7.2534	9.9849	6.7163	5.3755	10.9272	4.3564	6.23	6.5615	8.5654	8.0503	11.3472	5.8462	5.4922	6.8291	10.9897	7.9478	7.1851	5.6152	4.7368	5.8291	7.7783	9.0825	6.1987	10.353	6.0303	5.3916	7.9126	7.9702	4.0542	6.6509
1	2	34	7.0542	9.9175	5.3667	6.2476	7.7432	6.5928	5.0576	6.6455	8.688	5.9087	6.7031	4.9287	11.2388	7.5796	4.169	4.7637	9.0596	7.2427	10.0474	6.5054	5.4004	10.8901	4.1948	6.2222	6.7007	8.312	7.9731	11.377	5.9834	5.6772	6.8491	10.9717	7.9595	7.3623	5.5801	4.7188	5.9961	7.8779	8.9443	6.4399	10.3491	5.9556	5.2134	7.9165	7.9746	3.9868	6.9902
1	2	35	7.2959	9.6069	5.4819	6.1182	7.6323	6.4766	5.0928	6.6221	8.9731	5.6704	6.4854	5.0444	10.9409	7.605	4.127	4.853	8.77	7.2222	10.062	6.2793	5.4082	10.8066	4.0513	6.1763	6.8125	8.0503	7.8784	11.3438	6.1304	5.877	6.8677	10.8984	7.9316	7.5571	5.5684	4.707	6.1445	7.9731	8.792	6.6548	10.248	5.8989	5.0151	7.9131	7.9341	3.9062	7.3047
1	2	36	7.5376	9.2793	5.5723	6.0093	7.522	6.3408	5.1235	6.6006	9.2441	5.4058	6.2495	5.145	10.562	7.5903	4.082	4.9434	8.4883	7.2148	10.0298	6.0293	5.4019	10.6802	3.9258	6.1118	6.9346	7.8076	7.7695	11.2339	6.2412	6.126	6.8853	10.7524	7.8853	7.7319	5.5435	4.7119	6.2827	8.0728	8.624	6.9019	10.0962	5.8501	4.8169	7.8979	7.8545	3.8564	7.605
1	2	37	9.0674	9.4971	5.7583	6.2114	8.209	7.2451	4.9155	6.9194	9.5698	6.1484	6.6167	5.9858	10.4644	8.5879	4.34	5.4043	7.9043	7.7783	10.7119	5.8262	6.5181	11.6904	4.2124	6.7153	6.6636	8.7959	8.3979	12.1606	6.6445	6.082	8.9453	10.397	7.4478	7.8608	5.4541	5.1812	5.7769	8.8276	11.3164	7.1372	9.7109	6.3369	4.7876	6.7153	8.8091	5.0337	8.3931
1	2	38	9.6206	9.2666	5.8706	6.1787	8.4419	7.3018	4.9326	7.0029	9.5645	6.1909	6.6025	6.1763	10.4634	8.9775	4.833	5.5444	7.8022	8.1245	10.6196	6.0522	6.8608	11.8955	4.3594	6.8315	6.5386	8.9082	8.4707	12.3184	6.5488	6.0654	9.5054	9.9917	7.1235	7.6699	5.3882	5.5991	5.417	9.0933	11.8672	7.3384	9.4346	6.6128	4.856	6.2974	8.7002	5.3682	8.6997
1	2	39	9.6021	9.2183	6.5186	6.4165	8.2773	7.4858	5.0269	7.3662	10.1885	6.668	7.0078	7.5923	11.2666	9.2119	4.981	6.3193	8.3242	9.2192	9.793	6.8521	7.0547	11.9604	5.1118	7.146	5.4766	9.6606	9.3623	13.022	7.5342	6.0464	9.7808	10.0654	7.8096	7.2588	6.0718	6.0034	5.814	8.5278	13.4976	7.5757	9.0752	7.146	5.4595	6.791	8.4155	5.6274	10.0312
1	2	40	9.1934	9.0034	6.979	6.3179	8.3535	7.4287	5.061	7.4658	10.4678	6.8184	7.0161	8.354	11.5869	9.2905	4.815	6.5498	9.0396	9.2773	9.7778	7.1631	7.0352	11.5474	5.0747	7.2021	4.9434	9.7856	9.8975	13.0708	8.0195	5.9604	9.4893	9.8555	8.1851	7.0913	6.4214	6.2612	6.0352	8.1348	13.6821	7.5513	8.7861	7.3057	5.6206	6.9346	9.2734	5.6162	10.4487
1	2	41	10.3691	9.3677	8.1509	6.7686	9.8369	7.167	5.1367	8.2285	10.2217	6.6411	7.1553	9.2764	12.2935	10.0166	4.444	6.4673	9.8882	8.5859	9.96	6.6665	6.6475	11.5029	5.6846	7.3252	4.4253	9.2476	10.2129	13.6016	8.0312	5.7373	10.4136	9.73	8.4673	6.8867	6.4912	6.2954	6.7134	7.6138	13.8169	8.3315	9.3589	6.728	5.8867	6.9365	10.4385	5.7949	11.2295
1	2	42	11.2983	10.4443	8.7627	7.5884	10.6816	8	5.812	9.832	10.7715	6.8423	6.8281	9.3945	13.7046	11.2847	4.562	5.7017	10.314	8.4932	10.9072	7.9512	6.9033	11.5542	7.5874	7.1387	5.519	11.0596	11.1074	13.5864	8.0415	5.9829	10.8149	12.6675	9.6582	6.0474	7.2812	5.937	7.4736	6.4268	13.6348	9.6919	9.3149	8.4004	7.2251	8.0352	13.8311	5.5093	12.3203
1	2	43	11.4741	10.6685	9.168	7.5894	10.7593	8.3945	5.7129	10.0645	11.0562	7.1729	6.7266	9.3286	13.9277	11.6694	4.695	5.4165	10.3169	8.5811	10.9883	8.2671	6.9375	11.5029	8.0645	7.0703	5.5771	11.0938	10.8838	13.3979	8.2148	6.0781	10.6914	12.9399	9.8916	5.7402	7.416	5.9331	7.4756	6.2358	13.3145	9.8691	9.1274	8.793	7.5	8.1235	14.1006	5.3579	12.3896
1	2	44	11.5947	10.8135	9.5474	7.6104	10.791	8.7695	5.6123	10.2773	11.3159	7.52	6.5762	9.2676	14.144	12.0234	4.844	5.1675	10.2803	8.626	11.0054	8.5146	6.9526	11.356	8.5181	6.9917	5.6279	11.0913	10.6099	13.1802	8.3491	6.1831	10.5381	13.1733	10.0928	5.4302	7.5796	5.9141	7.4482	6.0547	12.9121	10.0244	8.9458	9.1914	7.7378	8.1836	14.3022	5.2158	12.4224
1	2	45	11.6729	10.9409	9.8975	7.5737	10.7764	9.1353	5.498	10.4614	11.5181	7.8584	6.418	9.165	14.3281	12.3447	5.006	4.8965	10.2109	8.6973	11.0171	8.7441	6.9458	11.144	8.9331	6.8984	5.6411	11.0298	10.2964	12.9043	8.4829	6.27	10.3237	13.3208	10.2354	5.126	7.7715	5.8711	7.3896	5.874	12.4492	10.1426	8.7402	9.5586	7.9834	8.2012	14.4155	5.0679	12.4082
1	2	46	11.6938	10.9941	10.2134	7.5156	10.6973	9.4746	5.356	10.6094	11.687	8.1699	6.2373	9.0317	14.4541	12.5996	5.197	4.645	10.0771	8.7144	10.9658	8.9326	6.8984	10.8389	9.2905	6.7837	5.6641	10.918	9.9292	12.5859	8.5942	6.3589	10.0845	13.3843	10.3682	4.8115	7.9785	5.8149	7.3047	5.7168	11.9194	10.1919	8.5176	9.9067	8.1743	8.1704	14.4287	4.9165	12.3911
1	2	47	11.6646	10.9888	10.5083	7.4355	10.5898	9.7744	5.2075	10.7183	11.792	8.4614	6.0151	8.8916	14.52	12.8076	5.415	4.4136	9.8999	8.6748	10.9019	9.0781	6.8491	10.4595	9.6255	6.6611	5.6592	10.7715	9.522	12.2217	8.6743	6.4409	9.8008	13.3838	10.4336	4.5234	8.2158	5.7798	7.2192	5.561	11.3232	10.2139	8.2832	10.2207	8.3369	8.1367	14.3413	4.7949	12.3276
1	2	48	11.605	11.3804	10.8071	7.3999	10.1826	9.8838	6.1172	11.5552	12.8032	9.7227	6.0693	8.749	13.5112	12.9214	5.58	4.5098	9.3213	9.3247	11.1714	10.1147	7.0815	10.0962	9.7017	6.4575	6.3525	10.3213	9.8521	13.4541	9.0615	6.1504	9.6265	13.7212	10.1265	3.877	8.8657	5.4873	7.2803	5.3867	12.0679	9.2646	8.0977	10.9409	8.748	8.7949	15.3237	4.1182	13.7651
1	2	49	11.5024	10.9727	10.9248	7.3296	10.2153	9.3159	6.5044	11.4707	13.0137	10.0625	5.9707	8.7744	13.2075	12.7666	5.64	4.7139	9.2261	9.4302	11.0479	10.3623	7.1304	9.6777	9.6323	6.688	6.6665	10.4678	10.1313	13.6997	9.3574	6.2983	9.4966	13.313	10.1865	3.7256	8.8022	5.2671	7.478	5.1948	12.355	8.6675	8.0864	10.8896	8.9409	9.3638	15.5371	3.9429	14.2817
1	2	50	11.3735	10.9741	11.8589	7.4634	9.8379	8.5728	6.2095	11.2329	12.9116	10.2524	5.9595	10.2642	12.498	13.4712	5.534	5.5327	9.2031	9.3955	11.8276	10.3467	6.4341	9.6821	9.998	7.1201	7.3027	10.042	8.6958	14.1836	8.5952	6.5308	9.4414	12.9404	9.877	3.897	9.3105	5.0972	7.1914	5.9707	12.8525	8.0605	8.395	11.335	9.584	11.1011	16.2891	3.7842	14.2358
1	2	51	10.4756	10.8667	11.7222	7.5161	9.2158	8.4346	5.4937	10.4072	12.4062	10.3013	6.1465	12.2295	12.835	14.98	4.831	5.6777	9.0977	9.4087	12.9448	10.4897	6.3159	10.1328	10.8511	7.3516	7.5405	9.6665	8.312	14.043	8.7065	5.8555	9.9683	13.3706	9.4976	3.9961	9.4678	4.939	6.5386	6.6606	12.4521	8.9678	8.3687	11.6006	9.9873	10.7656	15.8457	3.3594	13.0693
1	2	52	9.936	10.0615	10.957	7.5024	8.9292	8.7114	5.5693	9.8271	12.1729	10.8745	5.8525	12.7437	13.2876	14.6948	4.718	5.6533	9.3711	9.71	12.4165	10.3965	6.5371	9.542	11.1426	6.8379	7.4873	9.3726	8.2363	13.9131	8.9751	5.3271	10.3506	12.876	9.4565	3.7124	9.189	5.1108	6.3667	6.8354	12.5479	9.9922	8.4565	11.6938	9.5386	10.1372	15.1704	3.1201	12.7114
1	2	53	10.1719	9.8584	11.6982	7.8726	8.8716	8.9409	6.2383	9.459	11.792	11.5835	6.4697	12.209	14.1318	14.0874	5.126	6.0205	10.4243	9.9336	12.7891	11.3291	6.8105	11.542	10.7993	6.6045	6.8564	9.1523	9.7642	13.6299	10.6558	5.5918	10.6685	14.2886	9.1646	4.5439	10.0854	5.4478	6.8628	6.8081	14.5386	11.2251	9.0615	12.2236	10.1968	9.9912	15.6025	2.9111	11.9341
1	2	54	10.0386	9.8213	12.3516	8.5225	9.7695	9.4927	5.9995	13.0933	12.2651	11.3374	7.793	12.1289	15.3662	13.6909	5.878	7.0405	10.6255	11.0166	14.5967	11.2476	7.4609	12.5044	11.3154	6.3745	7.6602	10.77	10.0776	14.2842	11.3452	6.4292	10.5356	13.8076	10.3745	5.0464	9.1167	4.9224	7.4028	8.2285	16.332	12.0728	9.7822	12.2271	10.5981	11.5654	15.9937	3.4209	11.8027
1	2	55	10.0825	9.2383	12.8374	9.4346	9.8486	10.9233	6.2114	14.9658	12.2017	11.085	8.6416	12.5947	15.5781	14.3618	8.315	8.0034	10.5259	11.3955	13.5703	11.8076	7.8828	14.1167	12.2354	7.4902	9.4019	10.9106	10.4097	14.7632	11.1621	7.52	10.6509	14.1182	11.2979	6.9297	9.9688	5.6675	7.8755	8.7783	16.9648	12.3481	10.79	13.2798	12.0117	13.2939	17.2388	4.3047	11.8877
1	2	56	10.3569	9.1104	13.0479	9.4351	9.4546	11.1836	6.2266	15.4072	11.7622	11.1875	8.7607	12.4644	15.6338	14.2124	8.601	8.541	9.9556	11.3354	12.5825	11.6235	8.1401	14.437	12.5278	7.981	9.9609	11.3975	10.4111	14.3457	10.6064	7.7832	10.6938	14.4121	11.2515	7.647	10.3853	5.9243	7.8848	8.6079	17.0996	12.2412	10.9966	13.5278	12.3403	13.5767	17.8623	4.6914	11.5737
1	2	57	11.8032	10.0049	14.0449	10.2651	9.3462	11.8828	6.4995	18	12.5088	12.3579	9.2544	12.6133	17.8042	14.7822	7.684	9.1846	9.5249	11.1455	12.3926	11.9546	7.9482	15.647	11.9712	8.2246	11.0762	13.3994	10.4893	14.6904	11.3462	8.9771	11.562	15.8691	11.4722	9.9263	10.6196	6.3789	8.4092	8.1318	18.6641	13.6616	11.7949	15.1611	12.3657	15.0483	17.563	5.3296	11.0981
1	2	58	12.3643	10.4399	14.1743	10.4399	9.3979	12.1626	6.7988	17.9497	13.188	12.6904	9.7578	12.5483	18.0967	14.4863	8.334	9.3999	9.7549	11.0029	12.4463	11.9424	7.9189	15.8755	11.9619	8.0151	11.5952	13.5498	10.2119	15.1392	11.7671	9.2031	11.502	16.2183	11.8091	10.3647	11.0044	6.2891	8.7725	7.9346	19.0171	13.7549	12.2979	15.5312	12.4229	15.0337	17.3398	5.7114	10.8745
1	2	59	12.9204	10.7046	14.3818	10.5063	9.7402	13.7261	7.5605	17.8228	14.2983	12.8452	10.855	12.2104	19.0732	14.1187	8.553	10.1636	10.2358	10.6904	12.4517	11.7969	8.8574	15.6753	12.6504	7.6294	12.1958	12.7178	11.2739	15.3164	11.8296	10.0752	10.897	17.436	11.8486	11.4937	12.376	6.252	9.5039	9.0601	19.4482	13.3989	13.4707	16.7427	12.0615	16.1089	18.7754	6.1313	11.771
1	2	60	14.1421	11.5479	14.6855	10.2422	10.3638	15.271	8.2153	18.4927	16.0435	13.7358	11.6533	11.9785	18.8813	15.5786	10.034	11.979	10.2461	12.3433	12.9819	12.2305	8.9941	17.2031	12.9155	6.9863	13.9595	14.0591	11.6436	16.1597	12.3892	11.0708	11.1025	19.0488	12.5278	11.2485	14.835	6.3032	11.6963	10.3984	19.8901	14.7158	14.4575	17.0151	12.3569	17.249	21.0522	7.0547	13.0713
1	2	61	14.0005	12.1724	15.0479	10.0088	10.7944	15.71	8.3013	18.7207	16.5132	14.6133	11.4468	12.3916	18.3408	16.1895	10.327	12.8037	10.8413	12.7437	13.0142	12.4971	8.9355	17.4541	12.8818	7.022	14.3525	14.8105	11.1362	16.6021	12.3965	11.0669	10.9414	18.8218	13.1367	11.0981	15.8896	6.2344	12.4453	10.4814	19.624	14.9189	14.8145	16.4775	12.6577	17.6909	21.3613	7.9541	13.728
1	2	62	13.3677	13.3403	15.4438	10.0522	11.0859	16.7544	8.6377	19.0469	17.4536	15.4912	12.7544	11.9019	17.8892	16.9419	10.733	12.6504	11.9321	13.5991	12.522	13.3149	8.4966	17.29	12.3857	7.1011	15.5361	14.9004	11.0562	16.7417	12.145	11.5537	11.8926	18.4688	14.1963	11.7246	18.0332	5.8501	12.667	11.4004	19.356	14.9795	15.6641	15.5381	13.7524	17.6533	21.5298	8.3516	13.583
1	2	63	13.7905	13.585	17.1875	9.9375	11.3057	16.3779	7.4609	20.3267	17.8853	15.4111	12.0786	12.4253	17.2412	16.5952	10.728	13.1299	12.106	13.3599	11.7163	13.1172	10.3369	18.335	12.1626	8.0615	15.0112	14.8257	10.7988	16.9321	11.9351	11.8613	12.9688	19.3496	15.0244	12.1694	16.6948	6.5371	12.9395	10.3643	20.0034	15.5908	15.0796	16.1089	14.0542	18.1938	21.939	9.1118	14.522
1	2	64	16.0781	14.8115	17.3276	9.2368	11.3867	17.0635	8.2603	18.9683	19.3096	16.1621	12.2773	12.0767	16.769	16.8789	14.58	13.0088	13.0781	14.3369	12.7739	13.3354	11.1602	17.9272	11.0361	8.8677	17.1729	14.9321	12.3281	18.147	15.6826	11.3052	12.561	19.4775	15.2627	12.791	17.6577	6.4302	13.6699	9.7705	20.8672	14.6816	14.3462	17.668	14.4824	18.8418	22.9683	10.6802	16.4336
1	2	65	17.7739	16.0083	18.4238	10.9658	14.5977	19.3394	10.2153	23.0371	22.1187	16.0054	15.167	12.4048	17.0674	22.1421	18.246	15.2686	14.5498	18.5796	13.5625	13.9995	12.9033	20.4551	13.5786	10.5796	17.436	17.0781	16.7793	20.4971	17.355	13.4878	15.7881	23.1011	16.8711	13.6699	19.0903	8.1826	15.7769	11.6699	20.4946	16.5825	16.8042	18.9028	16.9272	23.6069	30.5923	15.1226	19.5498
1	2	66	18.0527	16.04	18.7061	11.3433	15.1514	19.7964	10.5703	23.3516	22.5332	15.5049	15.9312	12.3516	16.7974	22.9326	18.809	15.7739	15.0088	19.5391	13.6909	14.292	13.1172	20.813	14.043	10.7832	17.2593	17.9019	17.2007	20.6479	18.0337	13.9453	16.5273	23.8433	17.1128	13.4976	19.061	8.4351	15.6172	12.1626	19.9893	16.9419	17.0244	18.8916	17.1523	24.5034	31.5522	15.7524	19.6997
1	2	67	18.124	15.915	18.8149	11.6055	15.6201	20.0215	10.8921	23.4409	22.6958	14.8833	16.5742	12.2256	16.3877	23.5024	19.205	16.147	15.3623	20.291	13.7046	14.5186	13.2788	21.042	14.5459	10.8989	16.9839	18.4858	17.4526	20.6001	18.2783	14.25	17.146	24.3667	17.2344	13.2202	18.835	8.6665	15.311	12.5879	19.2417	17.1377	17.2178	18.7808	17.1724	25.1245	32.2207	16.2378	19.6987
1	2	68	19.3535	16.6431	20.0435	12.4214	17.3286	21.085	12.394	23.8516	24.5337	14.5864	20.4009	12.7607	16.2212	24.6895	21.038	15.9858	16.4238	22.9194	14.2275	14.9326	14.5332	22.0518	16.8242	10.9023	17.1343	18.6499	17.8027	21.6968	20.2773	15.2388	17.7729	25.2178	23.8193	13.3491	18.8428	9.2734	17.0947	14.418	19.8994	18.5776	18.1328	19.9341	17.5034	27.269	33.3818	17.688	21.9126
1	2	69	19.9419	16.9072	20.3569	12.9668	18.4043	21.2417	12.6626	23.9824	24.9072	14.626	21.3335	12.8765	16.5508	24.8384	20.976	15.3018	16.3794	22.7979	14.1831	14.7832	15.2715	21.835	18.0312	10.5791	17.3516	18.2207	17.604	21.9053	20.812	15.7266	17.5771	24.6895	24.7476	13.4141	18.8403	9.5288	18.5161	15.1733	20.3125	18.5376	18.0996	20.7734	17.77	28.4429	33.4688	18.1611	22.4468
1	2	70	21.7959	18.2388	21.2261	11.9141	18.2612	21.7134	14.4922	25.1455	26.0596	16.1489	22.521	13.5264	16.7578	26.3203	22.611	16.0918	17.6167	23.0547	14.3999	16.2285	15.4082	21.4077	20.5967	11.502	18.7412	17.6763	18.3579	23.2759	22.3853	17.4932	17.0269	24.3076	24.9082	14.3594	19.6558	9.3374	19.7407	16.7588	22.3022	18.6416	19.1138	20.0005	19.0547	29.8838	35.7925	18.9707	23.623
1	2	71	23.3647	20.1284	22.7168	11.9512	18.7422	22.7119	14.5249	24.7573	28.3804	16.854	22.3545	14.4282	18.9795	27.6177	23.087	18.3945	18.4053	23.3203	14.9004	17.1279	21.9297	22.0034	21.876	11.7617	21.1104	17.3516	18.2559	22.8081	22.8184	18.7754	16.5718	24.0933	22.3267	15.4141	20.3896	10.0747	20.8398	17.3618	25.1758	20.4106	20.0068	19.0444	19.9014	32.5366	39.8633	19.8096	24.6963
1	2	72	25.3838	23.0132	24.0215	11.8164	18.3989	23.21	15.1738	24.9473	27.7729	18.8115	23.0469	13.502	20.6338	30.2344	22.248	19.9868	19.1279	25.3047	17.2358	21.1538	16.3906	21.0171	30.0532	11.3271	23.334	17.3706	19.4492	23.4014	23.7637	20.0264	17.4141	25.1997	22.8955	18.7725	22.2559	11.6958	21.4946	17.5532	25.1587	23.3433	21.3232	19.6504	21.314	34.6992	41.5303	20.7407	24.9268
1	2	73	25.8774	26.0518	25.1021	12.8867	19.9624	26.7871	15.728	27.8379	28.2598	20.0229	22.5703	14.8662	21.7686	29.5674	24.316	21.0107	19.1416	26.5293	20.5342	25.9092	17.272	23.5283	28.4238	14.8677	23.019	23.125	20.9805	23.6519	25.7329	23.2344	18.1606	26.4854	23.4312	18.6797	24.4668	14.6382	21.1777	16.021	27.4219	23.2573	22.6123	21.6558	23.2236	35.2085	47.6821	22.0581	27.6289
1	2	74	29.5684	28.1138	27.5747	14.6455	20.1807	27.3037	16.981	30.9741	31.0562	36.8423	24.2983	16.0977	23.5596	30.6113	26.189	21.106	20.2637	27.2549	22.9453	30.5835	22.3999	25.0234	28.7061	35.8467	23.8638	19.4258	22.8755	25.8828	27.3301	25.8281	19.1367	26.4268	25.0464	19.7319	25.9771	18.0103	22.4258	16.8115	28.9727	26.1621	23.4854	24.8774	23.8633	34.4917	50.4028	22.7983	29.0923
1	2	75	32.9697	30.4541	33.6362	23.7915	33.1885	30.2446	34.0166	31.1626	35.626	42.4268	25.8237	30.3535	42.0493	35.3354	28.039	20.6841	23.9014	27.8193	27.522	34.1377	19.7349	25.9487	31.6865	17.8555	39.6411	20.02	23.2319	46.9502	29.8574	26.3271	25.0049	25.438	27.5303	21.0093	25.9966	19.813	24.6182	23.4663	29.7583	28.0171	34.6162	44.082	24.7905	35.939	53.6758	25.5801	30.4268
1	2	76	33.5093	31.8145	34.3164	24.8433	34.6841	31.52	35.377	32.0039	36.9165	42.4639	26.1699	31.3472	42.8242	36.2993	28.697	20.4692	25.1011	28.5327	28.7349	34.9121	20.5039	26.353	31.8926	18.8809	40.6362	19.9302	23.0669	49.1987	30.9536	26.5215	25.8306	25.4478	28.2529	21.1084	25.3345	21.0156	25.2651	24.4404	29.2583	28.2236	34.229	45.7114	25.0845	35.811	53.8262	26.0933	30.4126
1	2	77	54.7188	32.3989	62.0425	97.7559	42.5332	58.2949	23.3213	35.084	36.4497	26.6611	37.2476	17.874	45.7959	67.8389	104.218	26.5776	40.8159	63.4785	31.1094	34.2334	54.3789	28.894	68.4453	20.9834	52.5264	22.0088	23.0532	33.1328	72.8413	65.2637	24.7134	29.022	44.9707	58.4277	80.3384	88.7524	27.8955	22.1909	49.9253	68.5693	70.4995	35.2476	25.7651	59.9448	55.0137	40.5518	63.0825
1	2	78	35.8003	72.8403	27.1885	18.5098	23.0244	37.4136	66.8408	98.6118	80.3384	28.1821	56.6851	31.2397	24.6313	36.3882	29.316	77.7866	30.1997	30.8359	75.9097	79.5312	19.6069	57.4873	31.167	68.3101	29.5723	22.188	46.9956	36.8364	33.4258	41.9746	33.5454	32.2021	64.9468	20.2715	27.9771	35.0044	94.7505	73.686	76.6665	30.4087	38.1782	43.6426	70.3467	40.0259	99.7583	29.1216	30.7983
1	2	79	34.7319	71.1362	26.5269	18.5781	22.8794	36.5312	64.1353	97.3286	77.7729	27.2822	55.5493	31.1338	23.9697	35.9238	28.669	75.0625	30.4336	30.5005	74.9404	77.6851	19.2549	57.562	29.6826	69.1323	28.6025	21.2749	44.7935	37.3169	32.6265	42.0986	33.1724	31.3174	63.5884	18.917	28.4517	35.397	92.7705	72.9004	75.8047	30.0991	36.8564	43.4277	68.6992	38.8379	99.7432	28.5161	30.0439
1	2	80	34.3804	30.2314	32.7559	19.5845	23.3428	30.7749	16.562	36.6064	35.25	26.3257	28.0605	17.8862	64.7563	36.6182	46.325	23.0835	29.4775	47.0898	33.7134	35.0439	34.3647	27.5815	28.3799	23.7446	27.7163	19.5166	19.6846	46.1235	31.3291	24.7319	23.686	28.9932	26.7769	17.0029	51.5278	26.6968	24.3896	25.8159	31.4824	31.3359	26.7842	33.6914	28.0625	27.6191	54.2388	54.6011	29.4541
1	2	81	34.208	41.3916	28.1479	19.8477	60.9976	55.083	15.938	36.5068	35.6709	60.8164	27.4561	82.2544	22.8867	54.3789	27.114	39.9492	28.5635	29.0371	32.7085	35.6035	19.7134	27.8999	30.6475	28.6396	27.9097	70.374	36.4644	34.2314	47.8047	23.8638	31.3721	31.1567	26.6646	16.5225	29.5415	25.7769	36.7012	43.8774	32.0078	33.1777	23.3057	81.4229	54.7651	26.5601	56.4365	33.4126	54.6606
1	2	82	49.7944	30.1948	26.7363	18.5005	24.5547	31.2607	15.3564	35.8345	35.0234	26.604	28.7139	17.519	22.9453	37.9204	26.647	21.4092	81.1289	28.3853	31.5063	51.0068	21.4517	28.7354	31.2788	23.5732	51.4307	19.522	43.6094	33.4365	32.4673	24.7334	21.7129	28.9375	42.3174	19.4722	29.1812	45.4189	21.3003	26.0088	34.4131	41.6655	22.2495	32.2168	26.2729	78.8779	56.5757	44.1191	29.4141
1	2	83	31.6113	27.998	25.688	18.1431	23.6904	28.4517	14.0537	34.0396	31.6279	23.9209	27.1143	16.7729	20.5811	35.3921	25.592	20.9121	27.1821	26.4966	46.397	32.001	19.978	26.2227	29.0186	21.1523	24.4473	25.9873	20.4131	31.6548	31.1353	25.0703	19.4141	25.5601	26.5454	14.3652	29.481	23.4272	20.7563	24.9058	35.3154	28.1064	20.4731	30.9634	24.2563	25.334	51.5947	24.7451	28.4136
1	2	84	48.8428	28.812	25.0029	15.7798	30.2744	26.5654	12.749	31.311	46.457	19.3623	24.0889	20.9165	19.9282	33.3887	25.203	17.9443	28.7056	25.8296	28.082	29.3481	21.2744	35.7524	29.3843	18.6372	23.3896	25.2847	18.834	31.6626	29.2031	41.8232	17.9966	22.8066	27.1592	12.4678	27.0303	22.7876	17.7188	28.7739	33.1494	25.3042	19.6011	28.4409	22.957	24.0845	44.9131	22.6782	26.9473
1	2	85	29.3169	22.8345	21.9409	15.6309	22.936	22.9858	47.1011	29.8096	26.0483	18.1211	22.4448	15.4824	19.3594	29.2061	23.886	17.2222	25.7095	23.5376	25.3491	26.9604	20.3213	24.6318	25.8701	17.9736	24.2109	15.812	17.7842	33.1963	26.3472	21.751	16.9961	23.6943	20.0845	12.1333	26.3828	22.1978	16.8809	22.2593	31.1699	22.8423	20.6714	29.8589	19.2617	21.8887	37.6328	23.0835	33.415
1	2	86	28.2031	20.1592	21.0767	13.9263	22.479	21.3071	14.6353	29.3379	24.1899	16.0552	21.127	13.1509	18.8301	26.3281	24.365	16.9336	25.9668	21.9658	23.499	26.4707	20.6196	23.145	23.4922	16.9858	23.0693	14.5078	17.3447	31.499	24.0791	19.6729	14.5093	22.6743	18.6411	13.1753	26.5767	20.7632	14.7031	21.2998	30.0415	22.0117	20.7236	26.7476	18.2705	16.479	33.9419	23.0254	21.04
1	2	87	26.7466	16.4004	18.8452	14.4497	21.3828	19.0869	14.144	25.9502	21.9165	14.8535	19.4263	11.4126	17.7065	22.8413	23.46	14.6533	24.3374	19.9985	21.7231	25.4136	19.6953	20.8696	23.5518	16.6958	21.7158	14.833	17.0591	30.333	21.0039	19.105	14.8506	21.6631	17.6494	13.9619	26.0786	19.0088	11.7466	20.1138	29.186	20.165	18.9111	23.3198	15.729	15.334	29.3696	21.4121	18.9878
1	2	88	26.0645	15.478	18.1187	14.6479	21.0249	18.4136	13.7896	24.7891	21.272	14.438	18.7617	11.0464	17.2168	21.5938	22.487	13.8926	23.4258	19.498	21.1089	25.2339	19.0107	20.0923	23.4746	16.8926	21.3247	14.6152	16.7632	29.6973	19.7612	18.9419	14.4961	21.5825	17.1377	13.9209	25.5986	18.4541	11.0273	19.4312	28.8916	19.3296	18.1367	22.4072	14.9634	15.4839	27.8242	20.9097	18.311
1	2	89	25.0127	14.3584	17.1997	14.6836	20.4692	17.4604	13.3301	23.3726	20.3271	13.8989	17.9282	10.6377	16.4556	20.1064	21.08	13.0674	22.3184	18.7456	20.2812	24.6987	18.082	19.0747	23.1084	16.9385	20.7129	14.2886	16.3545	28.7231	18.3408	18.5298	13.979	21.2603	16.436	13.8042	24.7212	17.8979	10.2651	18.5967	28.2656	18.2324	17.0737	21.1899	14.0664	15.4668	25.9214	20.25	17.3354
1	2	90	23.5195	13.0659	16.0498	14.5791	19.7593	16.3584	12.7534	21.7451	19.0386	13.2559	16.9365	10.2583	15.4258	18.4199	19.192	12.1582	20.9658	17.8149	19.1753	23.8188	16.8672	17.8853	22.3726	16.832	19.8188	13.8774	15.855	27.3271	16.7861	17.8613	13.2642	20.7075	15.5903	13.5767	23.4512	17.1255	9.4917	17.687	27.2891	16.7134	15.7891	19.6948	13.085	15.2661	23.7598	19.4302	16.0229
1	2	91	21.3872	11.9282	12.7856	14.5825	18.8945	16.5947	9.7437	19.7593	18.5376	13.1001	16.4517	10.5752	14.9243	17.4624	18.451	11.7583	19.9106	18.3169	17.9209	22.5078	18.0864	17.4888	21.0342	14.5903	18.1821	12.0781	14.9849	27.0771	16.4858	19.5132	11.7192	19.5684	13.6885	12.6069	24.2124	15.9702	10.501	17.3096	24.4814	15.9941	14.9629	19.5742	18.3687	14.561	22.1792	18.8286	15.4678
1	2	92	21.0361	11.6113	11.8413	13.6211	17.2197	16.2666	9.0273	16.5811	17.9521	12.1416	16.7959	10.1274	16.4604	17.7339	16.146	11.0303	20.896	15.6675	17.3789	20.9141	18.6953	16.4512	18.1123	14.0913	16.9585	11.8789	13.0181	24.1323	16.8232	18.564	10.0908	18.3535	12.7476	10.4512	22.2622	13.8369	9.6143	16.3994	24.3071	14.6558	15.25	19.479	17.9141	16.2676	21.0659	18.4238	16.3374
1	2	93	20.5791	11.4341	11.5498	13.1777	16.4297	15.813	8.8906	15.5601	17.3779	11.7383	16.5889	9.9961	16.6816	17.4189	15.316	11.1396	20.9751	14.7212	16.9575	20.2217	18.7632	15.9917	17.0337	13.9224	16.6577	11.6313	12.4326	22.377	16.7305	18.0522	9.7612	17.5381	12.481	9.9209	21.4019	13.2104	9.3682	15.9604	23.8755	13.8447	15.0532	19.2583	17.4385	16.709	20.2666	18.2212	16.3965
1	2	94	19.937	11.1968	11.1626	12.6284	15.458	15.1812	8.728	14.2749	16.6431	11.228	16.2095	9.8428	16.7065	16.875	14.401	11.1509	20.8174	13.5835	16.3013	19.3228	18.6147	15.3779	15.8965	13.7046	16.4834	11.2129	11.79	20.3491	16.4663	17.3311	9.3311	16.5117	12.1162	9.3521	20.3345	12.5474	9.085	15.2725	23.1533	12.8779	14.6494	18.8481	16.8149	16.9951	19.1763	17.8682	16.2368
1	2	95	18.8779	11.019	10.7036	11.8174	14.6597	15.4497	7.7803	12.522	15.3799	9.9517	15.7388	9.8403	15.4961	15.4966	12.963	11.3018	18.8779	13.3955	15.8276	18.2319	17.9736	15.5537	14.9434	14.2554	15.3965	9.4575	11.1733	17.7988	16.5391	14.667	9.1143	15.1543	11.3882	7.8076	17.021	12.7739	7.9829	14.0894	22.4146	11.6177	15.5303	15.8745	13.4043	15.6465	16.7979	17.6641	15.9438
1	2	96	18.3433	10.6875	10.439	11.5547	14.3813	15.3047	7.335	12.4414	14.8652	9.4399	15.2261	9.812	14.7529	15.0015	12.339	11.3101	17.6743	13.2129	15.3179	17.689	17.5034	15.7378	14.6729	14.1309	14.6343	9.0776	11.1001	17.312	16.3833	14.6343	8.8823	14.5171	11.0049	7.3657	16.0962	13.1992	7.5127	13.7725	22.0083	11.3364	15.5239	14.7012	14.2695	14.9004	16.1318	17.2925	15.9819
1	2	97	17.5454	10.1821	10.0713	11.2144	13.8594	14.9692	6.8018	12.1206	14.0957	8.9897	14.394	9.668	13.7944	14.3354	11.578	11.3032	16.0488	12.8281	14.5952	16.9004	16.8535	15.7397	14.2383	13.8979	13.5835	8.5938	11.0127	16.4023	16.0439	14.2656	8.5898	13.855	10.312	6.895	15.0298	13.5508	7.001	13.3262	21.2124	10.9668	15.2275	13.4351	15.0015	13.8633	15.1836	16.665	15.9316
1	2	98	16.5703	8.7383	10.1709	10.854	13.5044	14.4302	6.8247	10.666	14.4731	9.1001	12.9453	10.2427	12.9883	14.605	10.576	10.6118	15.3481	12.1138	13.9995	16.0068	15.8618	16.6821	14.6387	11.9629	12.1855	8.6011	11.4927	16.1724	16.9639	13.5864	8.1782	13.29	10.1948	6.6831	15.1143	14.5361	6.4268	13.0444	20.498	10.3594	14.8511	14.3735	14.728	13.1699	14.8862	14.6108	14.5381
1	2	99	15.5396	8.2539	10.6362	9.7129	13.2847	12.9985	7.2983	10.8296	14.8584	9.8115	12.2271	11.6167	13.751	15.583	9.733	10.4785	15.332	11.126	12.2925	16.5361	14.3965	16.1313	14.0161	9.7808	11.3833	7.5059	11.6885	15.1333	18.1157	14.0869	8.7354	12.1436	10.7139	5.7505	15.1831	14.7485	6.0781	12.6699	18.9038	11.2573	11.5225	13.3955	13.3218	12.5596	12.5801	12.7793	13.1963
1	2	100	15.3413	8.231	10.8696	9.604	13.0137	12.4683	7.4253	10.7471	14.7461	9.895	11.9575	11.5488	13.813	15.6343	9.566	10.3779	15.0591	10.8306	11.6953	16.5195	13.958	15.7998	13.6274	9.3442	11.2441	7.1431	11.5791	14.9468	17.8916	14.1367	8.9385	11.8467	10.877	5.5532	15.0117	14.7358	6.0703	12.5923	18.0747	11.3232	10.7319	12.9077	12.8926	12.3799	11.9736	12.4946	12.8428
1	2	101	15.0664	8.1904	11.0967	9.4478	12.6099	11.8374	7.5645	10.6382	14.541	9.9141	11.6182	11.4072	13.8047	15.606	9.333	10.209	14.6685	10.4941	11.0391	16.4121	13.4189	15.3711	13.1372	8.8447	11.0571	6.7959	11.4136	14.6816	17.5454	14.0791	9.0811	11.4146	10.9443	5.3828	14.791	14.6514	6.0186	12.2817	17.1069	11.3193	9.9082	12.3652	12.3784	12.104	11.2915	12.085	12.4346
1	2	102	14.708	8.1348	11.2378	9.2646	12.1611	11.1553	7.7031	10.4487	14.2451	9.8701	11.2056	11.1982	13.7158	15.4727	9.106	9.959	14.1885	10.0986	10.3389	16.2324	12.7852	14.8735	12.5459	8.2949	10.813	6.4834	11.1909	14.3398	17.0605	13.9199	9.2031	10.8843	10.957	5.2256	14.5391	14.4673	5.9546	11.8804	16.0015	11.2422	9.0522	11.7251	11.8032	11.7427	10.5703	11.6343	11.9507
1	2	103	14.2534	8.0576	11.3325	9.0312	11.689	10.4106	7.8403	10.2236	13.8335	9.751	10.7183	10.9614	13.543	15.2832	8.841	9.624	13.6357	9.6416	9.6162	15.9473	12.082	14.2847	11.8687	7.6958	10.4614	6.1934	10.9448	13.9185	16.4458	13.6655	9.2778	10.3623	10.8823	5.0688	14.2578	14.1943	5.8726	11.374	14.8003	11.0654	8.1772	11.0552	11.1841	11.3164	9.8701	11.105	11.415
1	2	104	12.8691	7.812	11.8389	8.269	10.9453	9.3223	7.022	10.2168	12.209	10.3716	9.9365	9.8276	13.8867	14.9653	8.517	9.5034	12.8936	9.3965	8.8003	14.9775	11.5171	13.0527	10.9258	7.8745	9.7534	5.7524	10.8354	14.4624	16.4663	13.5596	9.0112	11.0918	10.5054	5.1714	13.645	14.3115	6.2456	10.8833	13.5083	11.0723	7.0186	10.7803	10.729	10.8887	9.8438	13.8633	10.7183
1	2	105	11.9102	7.7793	11.7065	8.4082	10.645	8.9082	6.6963	10.0415	11.3066	10.418	9.3696	9.0942	13.9741	14.4756	8.184	9.5015	13.415	9.2324	8.916	14.3452	11.249	12.3628	10.7041	8.2124	9.5303	5.856	11.0078	14.7266	16.8623	13.2529	8.7319	11.4834	10.229	4.9492	13.334	14.4443	6.7349	10.7017	12.6016	11.1313	6.7954	10.6343	10.5391	10.4126	9.9014	14.7622	10.3193
1	2	106	9.9629	8.1304	12.6577	8.6641	8.9131	7.52	5.4736	10.0679	10.1724	9.5391	9.2671	9.4165	12.6543	15.1768	7.315	8.9697	13.478	10.0322	8.5864	14.3682	11.4639	12.2056	9.3843	7.6353	9.6035	5.855	11.6675	14.6348	15.7061	11.623	7.5537	11.7622	10.9712	4.4414	13.6113	14.3623	7.1265	10.127	13.7329	11.0835	7.3101	10.4453	10.0137	9.855	8.3237	13.2969	9.5181
1	2	107	9.1919	8.4121	12.2437	7.6758	8.0312	6.9492	6.7974	10.0537	11.5054	10.5566	9.6069	7.7217	11.8809	14.606	7.038	9.3916	12.062	10.6299	7.1797	12.6353	11.2466	12.8218	9.5913	6.7236	9.7476	5.4414	11.9121	13.4824	16.3706	11.9043	7.1426	10.7217	11.9219	5.0542	14.4546	12.8203	6.936	8.1479	12.397	10.9683	7.6221	9.46	9.1157	9.7568	7.855	11.7393	9.5737
1	2	108	9.0508	8.7744	12.1851	8.1294	8.7456	6.8452	5.7275	10.9619	11.3872	9.4019	9.9678	7.1377	10.8169	14.2358	6.962	10.3291	10.9956	11.4131	8.6479	11.8711	10.3115	11.874	9.8828	5.8027	9.0713	5.5615	12.4419	12.6387	16.0322	11.937	7.5874	10.5024	10.6792	5.8428	13.8022	11.3477	7.2749	9.1196	12.4507	9.7217	7.0547	9.0874	9.3555	9.2783	7.0259	11.5771	9.3462
1	2	109	8.8926	8.8784	12.0962	7.8042	9.3296	6.7998	5.5562	10.5078	10.9541	8.9224	9.9043	7.0552	10.6558	13.4644	6.916	10.1191	10.5259	11.5835	8.9175	11.708	10.4795	11.8135	10.1108	5.5156	9.2568	5.4951	12.9839	12.5806	15.6406	11.251	7.7061	9.9902	10.4473	5.7939	13.0107	10.4639	7.3276	9.1533	12.3711	9.5825	7.0107	9.2671	9.4893	9.6123	6.9731	11.5801	9.0586
1	2	110	9.6597	9.4863	11.3179	7.54	10.623	7.0952	5.877	9.4839	10.1265	10.189	8.5352	6.415	9.9209	12.7422	6.235	9.6592	10.3013	11.583	8.5	9.3999	10.0947	11.2178	10.0806	8.3892	10.4067	5.1021	12.6138	12.0703	15.2427	10.8647	6.8496	9.5439	8.0991	6.73	11.6504	8.8198	8.2012	8.8994	11.9512	10.6768	8.062	9.0688	10.1177	9.3604	7.0161	10.8555	7.8975
1	2	111	9.877	9.5093	10.9795	7.52	10.6646	7.1753	6.0269	9.1655	9.7441	10.6333	8.1367	6.2124	9.6221	12.3857	6.178	9.4946	10.4229	11.5527	8.2861	8.6572	9.6548	11.0928	10.1055	9.0405	10.6006	5.0918	12.0879	11.8687	15.0317	10.9414	6.4624	9.5894	7.582	6.8696	11.4829	8.5312	8.4204	8.8892	11.5879	10.7329	8.3735	8.9331	10.042	9.1655	6.9595	10.5205	7.7188
1	2	112	10.0771	9.5103	10.5664	7.4639	10.6548	7.2568	6.1626	8.7617	9.3545	11.0063	7.6738	5.9995	9.2446	11.9521	6.106	9.2891	10.4883	11.4541	8.0234	7.8828	9.147	10.9692	9.9116	9.6958	10.7153	5.0762	11.4941	11.5791	14.749	10.9224	6.0786	9.5479	7.063	6.9707	11.2837	8.2266	8.6143	8.7964	11.1328	10.7002	8.6289	8.7285	9.8892	8.981	6.8813	10.1084	7.5234
1	2	113	10.2202	9.4609	10.1421	7.3511	10.582	7.3071	6.2622	8.2944	8.9595	11.2842	7.1655	5.7466	8.8433	11.4541	6.05	9.0337	10.519	11.3022	7.7031	7.1133	8.6191	10.7734	9.667	10.3452	10.7549	5.0679	10.8657	11.2749	14.3823	10.7759	5.7383	9.4575	6.5498	7.0586	11.0049	7.9688	8.7627	8.6738	10.6025	10.5938	8.7939	8.4438	9.7026	8.8286	6.7769	9.6558	7.2686
1	2	114	8.8701	8.9443	9.6772	7.5176	10.8613	7.3643	5.8027	6.8052	9.0117	11.1729	6.6445	6.0781	8.3452	11.6499	5.268	10.0229	10.0811	10.1748	6.8726	7.3853	7.8726	9.9531	9.6577	9.2148	11.1104	5.1108	9.8374	11.0664	14.4561	9.6704	5.1763	8.6548	6.5752	6.8164	10.4634	7.6499	9.0029	8.4507	9.4692	9.73	8.4292	9.4912	9.251	9.3989	6.4478	9.5947	6.3892
1	2	115	8.4404	8.3838	9.3198	7.561	11.0337	7.3452	5.5073	6.2627	8.7383	10.8125	6.228	6.353	8.0708	11.7378	4.766	10.3564	9.6528	9.4307	6.6694	7.4497	7.2305	9.4717	9.8296	8.48	10.519	5.1758	9.5171	11.0303	14.3491	8.9448	4.8525	8.2627	6.6338	6.7036	9.9126	7.6416	8.8882	8.6914	8.9897	9.019	8.0776	9.7319	8.667	9.2744	6.2319	9.7441	6.2363
1	2	116	8.564	8.3188	9.2324	7.6616	12.1035	8.6274	6.355	5.5928	9.6875	10.6597	5.0259	6.7964	7.9033	11.7817	4.852	9.6289	10.0571	9.5059	6.4341	6.6543	6.1201	9.3315	8.7373	7.1113	10.2832	4.7104	9.7861	11.2251	13.5732	7.311	4.9644	9.3691	5.9595	7.1387	9.5674	7.478	8.2515	8.9595	8.7432	8.2163	8.2109	7.9526	8.0024	9.333	5.8672	9.833	5.3384
1	2	117	8.6021	8.396	8.8276	7.5986	12.0747	8.7148	6.6357	5.6743	9.9248	10.9014	4.5947	6.7251	7.4614	11.8218	5.059	9.1572	9.8262	9.4658	6.6831	6.5142	5.7305	9.6455	8.2593	7.1353	10.2075	4.335	9.6191	11.5396	13.1646	6.7729	5.1572	10.0142	5.7671	7.2715	9.4614	6.8716	7.8569	9.0581	8.7041	8.0176	7.9004	7.2158	8.1724	9.2686	5.7627	9.5649	5.1001
1	2	118	9.3179	8.0205	8.7036	6.8486	10.8467	8.2856	5.9795	5.3857	10.7852	10.3428	4.1543	6.6284	6.7749	12.4131	5.38	8.0918	10.9619	9.2158	7.8936	5.1084	4.4404	9.1987	8.0132	7.7256	9.6846	4.3569	9.6602	12.1675	11.0767	6.5991	5.2798	10.3403	5.6318	7.6948	8.6318	6.0186	6.1392	8.9199	8.2324	7.6494	7.9146	7.2524	9.1841	8.6689	5.6084	8.7192	4.6655
1	2	119	9.3018	7.8672	8.5425	6.6333	10.3638	8.0493	5.6392	5.334	10.9248	10.0337	4.2671	6.6572	6.5742	12.3662	5.583	7.751	11.457	8.9902	8.1372	4.6973	4.0098	8.833	7.9399	7.9087	9.2266	4.2871	9.4038	12.3042	10.561	6.4458	5.3252	10.1729	5.4907	7.7725	8.0518	5.8135	5.6987	8.5957	8.144	7.3652	7.7891	7.2896	9.3535	8.6001	5.4199	8.5996	4.7588
1	2	120	9.2544	7.6631	8.3369	6.3984	9.8022	7.7554	5.3169	5.2617	10.9399	9.583	4.4175	6.6694	6.3477	12.1699	5.801	7.416	11.9194	8.6758	8.3076	4.3096	3.6382	8.4316	7.8569	7.9697	8.7314	4.229	9.0449	12.3076	9.9937	6.3223	5.3882	9.9346	5.3286	7.813	7.4146	5.6006	5.2529	8.1694	8.0454	7.0317	7.6338	7.2466	9.4614	8.5439	5.1938	8.52	4.8301
1	2	121	8.4038	8.1528	7.77	5.1631	8.7988	7.0869	5.0303	5.9326	11.2764	9.1318	4.5898	7.8135	6.2363	12.1953	5.869	7.0366	12.248	8.6235	7.208	4.4038	3.457	7.6685	6.9609	7.4756	8.1167	5.1089	8.6724	12.9902	8.8486	6.3955	6.063	9.1919	5.5181	6.3062	7.9194	5.9546	4.8911	7.2666	8.6074	6.3862	7.6118	7.1143	8.4858	7.9883	4.5063	8.104	4.7646
1	2	122	7.8252	8.5469	7.4287	4.6147	8.2324	7.0303	4.8545	6.0811	11.293	8.8726	4.8911	8.2822	6.0884	11.7915	5.782	6.8442	12.1118	8.522	6.4229	4.5669	3.2339	7.269	6.7241	7.2305	7.6479	5.4849	8.2148	13.3008	8.4419	6.2041	6.2393	8.7666	5.5483	5.4438	8.1445	5.8643	4.8071	7.0347	8.8374	6.3125	7.811	7.0332	7.918	7.7925	4.5664	8.1348	4.5835
1	2	123	7.123	8.6997	6.9507	4.9087	8.1992	7.1802	5.1519	5.8228	11.981	10.4907	4.4961	9.6865	6.0117	10.8818	5.54	7.4644	11.4331	7.9307	5.9468	3.8638	3.5356	7.4458	5.6724	5.8613	6.9351	5.7842	8.4243	12.8672	7.7466	6.6055	6.5176	7.6348	5.6558	5.7183	8.21	5.8164	4.4736	7.3887	8.5122	6.3159	7.6704	6.9526	7.9268	9.5015	5.1201	6.895	4.6577
1	2	124	6.9463	8.5908	6.7012	5.3452	9.9976	7.4424	4.771	6.2612	10.9536	9.9004	4.5415	10.29	5.8438	10.9204	5.415	7.9399	11.0259	7.8354	5.2339	4.2822	3.353	6.2583	5.1113	6.1206	6.7773	6.4219	8.8306	13.8032	7.4478	5.9619	7.876	6.3442	5.7979	5.4717	8.6948	5.4995	4.1802	9.02	13.0376	6.1377	7.2725	7.6455	8.3252	9.6484	5.0684	6.6045	4.0845
1	2	125	7.0996	8.9741	6.5864	5.5972	9.8979	7.3877	4.6304	6.2344	10.2979	9.4292	4.5181	9.7578	5.9893	11.0181	5.661	8.0713	10.5508	7.8145	5.1597	4.7773	3.229	5.8267	5.1377	6.3765	7.0649	6.6172	8.5835	14.0391	7.5962	5.4277	8.0054	6.0054	5.8779	5.0967	9.0688	5.3105	3.9824	9.5415	13.1431	5.9004	6.8794	7.7612	8.7524	9.5889	4.9277	6.5874	3.7441
1	2	126	7.3076	8.6802	6.7041	6.1182	8.9951	6.4272	5.1895	6.1309	8.7881	9.1367	4.2554	9.4258	6.3623	10.1318	5.237	8.3569	10.623	8.9136	4.5415	5.2529	2.8818	5.1567	5.7319	7.0156	7.5327	6.6104	8.2437	13.9028	7.8062	5.2632	8.2998	5.5679	6.0137	4.6074	9.1973	5.0605	4.1475	9.3198	12.6328	5.0742	7.1475	7.23	8.603	8.9019	5.7407	5.6553	4.1191
1	2	127	7.6406	8.4199	6.8408	6.2563	8.5898	6.1685	5.4199	6.0635	8.3164	8.9756	4.3379	9.0361	6.5088	9.6172	4.797	7.9072	10.7856	9.2402	3.7935	5.354	2.9717	5.2305	5.7798	6.9561	7.2505	6.4453	7.8125	13.4106	7.8862	5.293	8.4971	5.1973	6.1157	4.6284	8.9399	4.9395	4.666	8.9062	12.2231	4.8599	6.96	6.8218	8.2363	8.6167	6.0283	5.103	4.4648
1	2	128	7.292	9.1904	6.3052	6.5293	8.5415	6.5132	4.5444	4.2349	7.8374	9.208	4.7661	8.7441	7.0195	9.5308	4.017	6.8032	9.8628	8.9404	3.0757	5.6724	3.4097	5.4717	5.2373	6.5962	7.1382	6.5361	7.5938	13.4424	7.3755	4.9951	7.5537	6.3062	6.1055	4.8208	8.6294	6.647	5.3545	8.0259	8.771	4.3843	6.0859	6.1455	9.063	8.1763	5.9351	4.748	4.7373
1	2	129	7.2148	9.0859	6.0176	6.5938	8.3965	6.4409	4.4028	3.7617	7.4976	9.0645	5.0093	8.9077	6.8799	9.4482	3.841	6.4556	9.2817	8.9048	2.9087	5.7627	3.5879	5.5776	4.8701	6.3643	7.3223	6.4443	7.3921	13.2954	7.3105	4.9971	7.2021	6.6494	6.1636	4.8975	8.666	7.3159	5.4873	7.7095	9.1758	4.1865	5.7319	6.2549	9.2212	7.8633	5.728	4.6777	4.6157
1	2	130	7.542	8.6919	5.8989	7.2407	8.292	6.8286	3.7051	3.5166	6.3096	9.707	4.4722	9.27	6.3677	8.6182	3.801	6.4214	8.2471	8.2915	3.5757	6.0693	3.6162	5.458	4.9375	6.8574	6.8193	6.3442	7.1714	12.2939	6.999	4.4141	6.5239	6.5688	6.3384	5.1919	8.0347	7.1152	4.5103	6.3145	9.6914	4.0884	5.0591	6.3896	10.2285	6.9961	5.3286	4.5068	5.1401
1	2	131	7.8652	8.5605	5.8848	7.2939	8.5195	7.1611	3.5239	3.4316	5.9805	10.0371	4.1865	9.1411	6.2827	8.4355	4	6.5259	8.0938	7.9658	3.9009	6.1943	3.7896	5.3813	4.8643	7.1851	6.5474	6.4219	6.9443	11.6504	7.0283	4.1855	6.6172	6.4058	6.3994	5.209	7.7471	6.8335	4.1362	5.9292	9.8037	4.1567	4.9189	6.1724	10.5039	6.6465	5.4243	4.3442	5.3838
1	2	132	8.1465	8.2817	5.8735	7.3198	8.4927	7.5811	3.3853	3.3433	5.6133	10.2178	3.9189	8.9116	6.2061	8.271	4.252	6.6172	7.9263	7.6172	4.2437	6.2764	3.9971	5.4194	4.8657	7.4561	6.231	6.4268	6.7192	10.8867	7.0757	3.9805	6.6597	6.1934	6.4429	5.2388	7.4307	6.5278	3.7871	5.5742	9.8657	4.2578	4.7749	5.8965	10.7017	6.2944	5.5649	4.2363	5.6274
1	2	133	7.5249	8.168	6.1323	7.7808	8.5776	7.2935	2.8594	3.7949	6.457	7.9722	3.4619	9.2476	6.6357	7.3906	5.188	6.7046	7.5376	7.1812	4.5464	5.7354	3.3867	5.3867	6.2642	6.9087	5.6641	5.6748	5.9766	10.2607	6.3223	4.1001	5.5317	6.0127	7.6221	4.145	6.8701	5.793	2.9102	5.5044	10.7373	4.9448	5.062	5.377	11.0952	6.5068	5.9639	4.3579	6.0083
1	2	134	7.4805	7.728	5.9736	7.6191	8.4766	7.2485	2.3169	3.9492	6.4307	6.9839	3.4985	9.3037	6.7432	7.0596	5.105	6.7227	7.7954	6.3911	4.4927	6.0547	3	5.3403	6.2808	7.0137	5.292	5.5776	5.2959	9.8555	5.7612	4.2295	5.1401	6.2573	7.6909	4.0234	6.625	5.3667	3.0771	5.6792	10.8037	5.6699	5.4902	5.0635	11.373	6.4663	6.0737	4.0396	5.8857
1	2	135	6.5791	8.3008	5.6118	7.2754	8.23	6.9746	2.3701	4.1548	6.7783	5.8765	4.2915	10.1831	6.5225	6.3086	5.384	7.1504	7.5547	5.375	4.9272	5.6426	3.1816	5.8003	6.1206	7.5791	4.7446	5.979	5.1123	9.9092	5.0444	4.7944	4.3726	6.4019	8.5073	3.9863	6.498	5.6235	3.3633	6.022	10.501	6.1802	5.9048	4.7505	12.2544	5.8267	6.2295	3.5225	5.0918
1	2	136	6.519	10.2544	5.1001	7.3384	7.9775	6.6772	2.7759	4.5938	7.2432	5.8799	3.7856	9.4653	6.2798	5.8418	4.742	7.4702	7.6172	5.2744	5.6099	5.0806	3.627	6.2061	4.8604	6.8408	5.4502	6.0815	5.1133	9.4878	5.2686	4.5356	4.9434	6.8228	7.415	4.1519	6.8589	6.042	4.2695	5.8604	10.1118	6.0093	6.3164	5.3545	12.7861	5.168	6.8452	3.3838	6.2065
1	2	137	7.4385	9.5234	5.1538	7.6226	8.2339	6.5679	2.8076	4.1206	7.6602	6.2036	3.5732	10.8467	6.8164	5.4741	5.375	6.916	9.3149	5.7983	5.3745	5.4595	3.2925	6.4062	5.3159	7.0996	4.959	6.5669	4.0732	8.4326	5.0898	5.0503	5.7607	6.0615	7.2856	5.2051	6.4658	5.9854	3.8765	7.0273	10.29	6.4209	6.2417	4.332	13.5903	4.7739	7.9268	4.1323	5.2993
1	2	138	7.7559	9.0581	5.231	7.7124	8.1343	6.5635	2.8926	3.981	7.5518	6.104	3.4668	10.9858	6.8618	5.4688	5.6	6.6758	9.5674	5.8433	5.3003	5.4746	3.2964	6.3794	5.4692	7.1611	4.7925	6.6748	4.0835	8.1929	5.0381	5.3188	5.8716	5.7759	7.2837	5.8032	6.3682	5.8828	3.6577	7.5073	10.1836	6.5737	6.1602	4.0176	13.5522	4.5386	8.1099	4.5093	4.9556
1	2	139	7.9971	8.583	5.291	7.6831	8.0166	6.5967	3.0474	3.8779	7.3867	6.0347	3.5483	11.0498	6.8745	5.4248	5.822	6.4365	9.7715	5.875	5.2432	5.4395	3.3091	6.2993	5.5811	7.145	4.6475	6.7319	4.1577	7.9512	5.0137	5.5938	5.9805	5.4893	7.2271	6.4019	6.2695	5.772	3.4692	8.0938	9.9893	6.7114	6.0137	3.731	13.4097	4.3179	8.2314	4.958	4.6899
1	2	140	8.6836	8.0254	5.9883	7.5225	6.9556	5.9238	3.208	4.0562	6.7593	6.5405	2.9238	10.6377	7.8389	5.5942	6.178	5.7134	9.7192	5.7681	6.0342	5.3228	2.7549	6.3188	5.7622	8.0205	4.3296	6.457	4.2754	6.686	4.7617	5.4736	6.5957	5.5645	7.2456	7.2998	6.8545	5.2056	3.1606	7.5776	9.2881	8.2676	6.3384	3.6743	12.4409	4.814	9.0483	5.4492	4.3979
1	2	141	9.0767	7.624	6.1763	7.5503	6.2661	6.0801	3.1133	4.2207	6.5454	6.9512	2.9136	11.0703	8.1084	5.8926	6.426	5.5425	9.5254	5.4277	6.2563	5.3882	2.5352	6.1987	5.7305	8.604	4.397	6.6675	4.312	6.5264	4.604	4.9297	6.7402	5.6396	6.7876	7.3711	7.3652	4.7866	3.1807	7.4351	9.0068	9.1304	6.5786	3.9243	11.9092	5.0288	9.1196	5.5244	4.3242
1	2	142	8.9443	8.4331	6.2407	7.2407	5.2119	5.998	2.9829	4.3442	6.4668	7.3643	3.7441	10.9688	8.4595	6.5107	6.825	5.7363	9.4512	5.4819	6.2764	5.498	2.2847	5.9141	5.665	8.5923	4.7778	6.4575	4.939	6.6592	4.9902	4.9604	6.1558	5.8174	6.3921	7.1489	6.2827	4.7759	3.48	7.5869	8.2104	7.3945	5.832	4.1709	9.9648	5.1851	9.3452	5.0654	3.77
1	2	143	9.9702	7.8896	5.5508	6.8677	5.3096	5.3838	5.0352	5.3872	6.7241	6.8247	4.3799	10.6299	9.4497	7.6294	7.913	5.2583	9.0566	6.3228	6.5405	4.4536	2.1904	5.3101	5.4946	7.3569	5.5845	5.6069	5.6626	6.8384	4.4634	5.3076	6.1973	6.2197	7.499	7.6709	6.335	5.0059	3.4429	8.0469	9.0103	6.167	5.1626	4.354	9.0713	5.3047	9.5679	5.4062	3.9482
1	2	144	10.1704	7.7021	5.4238	6.771	5.3921	5.3096	5.3877	5.5737	6.6655	6.5859	4.332	10.5469	9.5122	7.7168	8.18	5.1099	8.9653	6.4717	6.5571	4.3374	2.2129	5.3569	5.4248	7.0732	5.6455	5.4961	5.7646	6.8525	4.2954	5.3472	6.3374	6.251	7.7031	7.874	6.4272	5.0181	3.417	8.0986	9.0859	6.0938	5.0586	4.3354	8.8169	5.2739	9.5078	5.4937	3.9692
1	2	145	10.332	7.502	5.2876	6.6553	5.4316	5.2227	5.7207	5.7715	6.5786	6.3462	4.2856	10.4302	9.5757	7.7539	8.432	4.9536	8.8706	6.6245	6.5635	4.2451	2.2671	5.394	5.356	6.7607	5.7104	5.3848	5.8423	6.8433	4.1089	5.3872	6.4717	6.2778	7.895	8.0757	6.5176	5.02	3.4004	8.144	9.1494	6.0146	4.9341	4.2754	8.5425	5.27	9.4033	5.5679	3.9795
1	2	146	10.4937	7.3018	5.1387	6.543	5.4727	5.1479	6.0454	5.9849	6.4805	6.0825	4.2109	10.2495	9.5918	7.7788	8.652	4.7925	8.7441	6.7466	6.5474	4.1943	2.3267	5.4541	5.2979	6.4575	5.7871	5.2632	5.9189	6.8359	3.959	5.4546	6.6338	6.3037	8.0625	8.25	6.5864	5.0366	3.396	8.1753	9.1729	5.9219	4.7964	4.2266	8.2461	5.2671	9.2573	5.6372	4.0088
1	2	147	10.6211	7.0918	5.0176	6.4233	5.5059	5.0605	6.353	6.2085	6.3462	5.8232	4.1401	10.062	9.6064	7.7754	8.86	4.6543	8.6055	6.9048	6.5176	4.146	2.4194	5.5161	5.2427	6.1328	5.8857	5.1445	5.9873	6.8525	3.8135	5.4863	6.7969	6.3066	8.2192	8.4258	6.666	5.0601	3.4062	8.2124	9.1812	5.8037	4.6509	4.1973	7.9224	5.2944	9.0796	5.6655	4.0469
1	2	148	10.728	6.8789	4.9043	6.3027	5.5132	4.9824	6.6514	6.4067	6.1987	5.5532	4.0371	9.8359	9.5889	7.7412	9.038	4.4951	8.437	7.0039	6.4697	4.1406	2.522	5.5713	5.1958	5.854	5.9663	5.019	6.0386	6.853	3.6704	5.519	6.957	6.2822	8.3452	8.5923	6.7319	5.0767	3.4355	8.2109	9.1401	5.7158	4.5186	4.1577	7.5879	5.3159	8.8569	5.6797	4.0806
1	2	149	10.7993	6.6587	4.7852	6.1914	5.4863	4.894	6.896	6.6353	6.0557	5.2715	3.9365	9.5684	9.5552	7.6953	9.18	4.3486	8.2573	7.105	6.4155	4.167	2.6499	5.6265	5.1606	5.5542	6.042	4.9014	6.0928	6.8379	3.5425	5.5361	7.1172	6.2539	8.4404	8.7476	6.7759	5.1143	3.5015	8.2031	9.0874	5.605	4.3862	4.1099	7.2334	5.3413	8.6348	5.6709	4.1216
1	2	150	10.8384	6.4536	4.6685	6.0776	5.4448	4.792	7.1284	6.8501	5.9019	5.0151	3.8369	9.2729	9.4741	7.6113	9.277	4.2026	8.0762	7.1841	6.3247	4.2236	2.79	5.6719	5.1309	5.2993	6.1187	4.751	6.127	6.8511	3.4165	5.5508	7.292	6.2046	8.5132	8.875	6.8511	5.1392	3.5713	8.188	9.0195	5.5117	4.2456	4.0796	6.8862	5.3857	8.355	5.6562	4.1724
1	2	151	10.8394	6.2456	4.5669	5.9893	5.4087	4.7114	7.3169	7.0459	5.7588	4.7637	3.7085	8.9463	9.3892	7.4829	9.349	4.064	7.8706	7.2686	6.2495	4.2935	2.9277	5.7241	5.1304	5.0493	6.207	4.6284	6.1968	6.856	3.3354	5.5239	7.4482	6.1343	8.5493	8.9995	6.897	5.1777	3.6479	8.144	8.9111	5.4199	4.1274	4.0327	6.5347	5.4243	8.0557	5.6162	4.2056
1	2	152	11.7368	6.686	4.5879	5.9966	5.8994	4.5366	7.8208	6.5444	5.9282	4.7461	3.8462	8.0908	9.0112	6.897	9.074	3.9648	8.5674	7.1606	7.3682	4.3008	2.9741	6.5195	5.2065	4.3828	5.6831	4.8252	6.2422	7.2324	3.1582	5.4878	7.3218	5.9185	8.2368	9.0737	7.1265	5.416	3.8271	7.9561	8.4023	5.7656	4.1245	4.3008	6.2036	5.2217	8.0537	4.9346	4.4204
1	2	153	12.2622	7.2129	4.4634	5.6782	4.9434	4.8057	7.3975	6.1826	6.0903	5.3984	3.8418	7.1299	8.0845	6.2183	8.986	3.5381	8.4111	6.252	7.8457	4.1973	3.3115	6.4834	4.9272	4.2456	5.4526	4.5063	6.1597	7.271	2.9673	5.0806	7.0059	5.7646	8.2798	8.6006	7.5747	5.5229	4.7549	7.9482	9.2256	6.0854	4.1782	4.5513	6.9097	5.4858	7.4312	3.2769	4.5215
1	2	154	11.0972	6.77	4.2563	5.335	4.8745	4.2407	7.3325	6.1055	5.79	5.6016	4.1772	7.3979	6.689	6.771	8.537	2.9092	7.8384	5.8271	8.1797	4.0723	3.3262	6.3433	5.5181	5.3452	5.3379	4.6763	5.6704	7.2451	3.0591	5.0469	7.8779	4.7749	8.3589	9.3408	7.4233	5.6709	5.7056	7.521	7.8384	6.4185	4.5361	4.3872	6.5215	5.5425	7.0137	3.2158	5.2476
1	2	155	10.458	5.9229	4.5962	5.3647	5.2114	4.6318	6.9077	6.1406	6.2861	5.9556	4.3716	7.3149	6.4028	6.9146	8.488	2.4834	7.2944	5.8496	8.251	4.3623	2.979	5.9907	5.915	5.9185	5.5195	4.4858	5.3716	7.0723	3.4761	4.4902	7.6968	4.7202	8.2324	9.3584	7.0122	6.0537	5.79	7.1304	7.7334	6.8848	4.7617	4.459	6.4297	5.7969	6.4404	3.3862	5.3691
[truncated: 58 more columns]
